# Supplementary material for: Acoustic Monitoring Confirms Significant Poaching Pressure of European Turtle Doves (Streptopelia turtur) during Spring Migration across the Ionian Islands, Greece
Source: Animals (Basel). 2023 Feb 16;13(4):687. doi: 10.3390/ani13040687 (PMC9952176; doi:10.3390/ani13040687)
Supplement: Supplementary file 1 [file animals-13-00687-s001.zip]

Archive with 1 entries (1 files):
- animals-2192002-SI.pdf
